# Supplementary material for: Multi-cohort validation of Ascore: an anoikis-based prognostic signature for predicting disease progression and immunotherapy response in bladder cancer
Source: Mol Cancer. 2024 Feb 10;23:30. doi: 10.1186/s12943-024-01945-9 (PMC10858533; doi:10.1186/s12943-024-01945-9)
Supplement: Supplementary file 13 — Additional file 13: Table S1. 332 ARGs expression between normal and tumor bladder tissues. [file 12943_2024_1945_MOESM13_ESM.xlsx]

## Sheet: Supplementary Table 1
Table S1. 332 ARGs expression between normal and tumor bladder tissues.
	Gene.Symbol	p.value	p.lablel	Expression
1	ELANE	5.31758e-12	***	High-in-normal
2	ITGA8	5.36717e-12	***	High-in-normal
3	PDK4	1.08088e-11	***	High-in-normal
4	RHOB	6.45745e-11	***	High-in-normal
5	CCN1	6.90413e-11	***	High-in-normal
6	CCDC178	1.13863e-10	***	High-in-normal
7	CPEB2	2.61057e-10	***	High-in-normal
8	CRYAB	3.60598e-10	***	High-in-normal
9	NTF3	4.80958e-10	***	High-in-normal
10	FGF2	5.71698e-10	***	High-in-normal
11	BCL2	1.41522e-09	***	High-in-normal
12	EEF1A1	1.85929e-09	***	High-in-normal
13	CCN2	2.02715e-09	***	High-in-normal
14	LPAR1	2.52948e-09	***	High-in-normal
15	CXCL12	3.9713e-09	***	High-in-normal
16	MIR145	4.04101e-09	***	High-in-normal
17	PPP2R5A	9.98052e-09	***	High-in-normal
18	BDNF	1.10985e-08	***	High-in-normal
19	ZEB2	1.38736e-08	***	High-in-normal
20	LMO3	1.55937e-08	***	High-in-normal
21	CLU	2.91159e-08	***	High-in-normal
22	NFE2L2	2.91159e-08	***	High-in-normal
23	IL6	6.64921e-08	***	High-in-normal
24	HRC	7.43521e-08	***	High-in-normal
25	ZEB1	7.99266e-08	***	High-in-normal
26	SIRT1	1.50414e-07	***	High-in-normal
27	NTRK2	1.6055e-07	***	High-in-normal
28	TPM1	3.05903e-07	***	High-in-normal
29	HGF	4.47341e-07	***	High-in-normal
30	PDCD4	4.61635e-07	***	High-in-normal
31	IGF1	5.85672e-07	***	High-in-normal
32	PTGS2	8.68315e-07	***	High-in-normal
33	SATB1	1.20255e-06	***	High-in-normal
34	AR	2.2792e-06	***	High-in-normal
35	GLI2	3.08892e-06	***	High-in-normal
36	INHBB	3.3716e-06	***	High-in-normal
37	AKT3	4.37623e-06	***	High-in-normal
38	ABL1	4.4611e-06	***	High-in-normal
39	KL	4.9096e-06	***	High-in-normal
40	ITGA5	5.55756e-06	***	High-in-normal
41	ITGB3	8.49282e-06	***	High-in-normal
42	CAV1	8.65283e-06	***	High-in-normal
43	ITPRIP	9.67511e-06	***	High-in-normal
44	PAK3	1.0551e-05	***	High-in-normal
45	THBS1	1.46344e-05	***	High-in-normal
46	LRP1	1.92003e-05	***	High-in-normal
47	MYC	2.0446e-05	***	High-in-normal
48	MCL1	2.2161e-05	***	High-in-normal
49	TLN1	2.86672e-05	***	High-in-normal
50	YAP1	3.02232e-05	***	High-in-normal
51	SIK2	3.72872e-05	***	High-in-normal
52	ANGPTL2	3.82731e-05	***	High-in-normal
53	PIK3R1	4.43447e-05	***	High-in-normal
54	BNIP3L	4.83318e-05	***	High-in-normal
55	CSPG4	7.77231e-05	***	High-in-normal
56	EDA2R	8.44974e-05	***	High-in-normal
57	CDKN1A	0.000123497	***	High-in-normal
58	IQGAP1	0.000140657	***	High-in-normal
59	EDIL3	0.000160044	***	High-in-normal
60	PTEN	0.000174803	***	High-in-normal
61	ROCK1	0.000183383	***	High-in-normal
62	RBL2	0.000184851	***	High-in-normal
63	KLF12	0.000198569	***	High-in-normal
64	CD36	0.000204968	***	High-in-normal
65	DOCK1	0.000263594	***	High-in-normal
66	MMP2	0.000322443	***	High-in-normal
67	CPT1A	0.000350869	***	High-in-normal
68	TLR3	0.000380174	***	High-in-normal
69	SESN3	0.00039044	***	High-in-normal
70	ILK	0.000424387	***	High-in-normal
71	BAG1	0.000427639	***	High-in-normal
72	SMAD4	0.000430884	***	High-in-normal
73	SDCBP	0.000475212	***	High-in-normal
74	PPP1R13B	0.000926417	***	High-in-normal
75	TWIST1	0.000933077	***	High-in-normal
76	LGALS3	0.000960159	***	High-in-normal
77	SOD2	0.000973971	***	High-in-normal
78	EEF2K	0.000980945	***	High-in-normal
79	SIK1	0.00114254	**	High-in-normal
80	ZBTB7A	0.00117109	**	High-in-normal
81	VPS37A	0.00147432	**	High-in-normal
82	KDR	0.00159049	**	High-in-normal
83	CXCR4	0.00176251	**	High-in-normal
84	STAT3	0.00248332	**	High-in-normal
85	PRKCA	0.00261822	**	High-in-normal
86	BIRC3	0.00279626	**	High-in-normal
87	LATS1	0.00346509	**	High-in-normal
88	CFLAR	0.00379048	**	High-in-normal
89	PDGFRB	0.00433082	**	High-in-normal
90	HTRA1	0.00497095	**	High-in-normal
91	RIPK1	0.00789353	**	High-in-normal
92	SESN1	0.00808324	**	High-in-normal
93	GLUD1	0.00813129	**	High-in-normal
94	VTN	0.00877966	**	High-in-normal
95	PIK3CG	0.0105463	*	High-in-normal
96	FAS	0.011011	*	High-in-normal
97	PPP2R2A	0.0118596	*	High-in-normal
98	BMP6	0.0126224	*	High-in-normal
99	TLE5	0.0133533	*	High-in-normal
100	IGF1R	0.0150941	*	High-in-normal
101	ITGB1	0.0185749	*	High-in-normal
102	MAPK1	0.0208959	*	High-in-normal
103	PIK3R3	0.0237123	*	High-in-normal
104	NOTCH1	0.0269906	*	High-in-normal
105	DAPK2	0.027339	*	High-in-normal
106	ANKRD13C	0.0276913	*	High-in-normal
107	COL13A1	0.0301921	*	High-in-normal
108	ANXA5	0.0314346	*	High-in-normal
109	NTRK1	0.0353336	*	High-in-normal
110	ABHD2	0.0400415	*	High-in-normal
111	PLAT	0.041421	*	High-in-normal
112	MGAT5	0.0426352	*	High-in-normal
113	CD44	0.0512833	NA	NS
114	CASP9	0.056779	NA	NS
115	CBL	0.0602508	NA	NS
116	ITGA4	0.0616321	NA	NS
117	RB1	0.0627561	NA	NS
118	PTPN11	0.0707932	NA	NS
119	CEACAM3	0.0783364	NA	NS
120	PPP2CA	0.0882715	NA	NS
121	MIR26A1	0.0894613	NA	NS
122	TLE1	0.0936349	NA	NS
123	BRAF	0.0948175	NA	NS
124	SPIB	0.0994619	NA	NS
125	ZNF304	0.111983	NA	NS
126	PIK3CA	0.115415	NA	NS
127	SIRT3	0.11822	NA	NS
128	LTF	0.118693	NA	NS
129	EPHA2	0.125467	NA	NS
130	RHOA	0.129979	NA	NS
131	EGF	0.135374	NA	NS
132	ATF4	0.14208	NA	NS
133	IL17A	0.146299	NA	NS
134	SIRPA	0.156781	NA	NS
135	RANBP9	0.186241	NA	NS
136	PAK1	0.190278	NA	NS
137	CEBPB	0.192321	NA	NS
138	LAMA3	0.198546	NA	NS
139	RELA	0.212904	NA	NS
140	CXCL8	0.216607	NA	NS
141	ANGPTL4	0.218852	NA	NS
142	LGALS1	0.256212	NA	NS
143	CTNNB1	0.264702	NA	NS
144	HMCN1	0.276025	NA	NS
145	PTK2B	0.278684	NA	NS
146	RAF1	0.308134	NA	NS
147	ABHD4	0.312915	NA	NS
148	MAPK3	0.367644	NA	NS
149	FN1	0.376231	NA	NS
150	PRKCQ	0.433834	NA	NS
151	MYO5A	0.473678	NA	NS
152	PRKACA	0.476156	NA	NS
153	COL4A2	0.49117	NA	NS
154	S100A4	0.494963	NA	NS
155	PLAUR	0.515454	NA	NS
156	CDH2	0.516749	NA	NS
157	GDF2	0.54482	NA	NS
158	MAVS	0.555028	NA	NS
159	FASLG	0.556325	NA	NS
160	SNAI2	0.578094	NA	NS
161	EGFR	0.582211	NA	NS
162	ITGA6	0.635502	NA	NS
163	TRIM31	0.670183	NA	NS
164	MAPK11	0.701121	NA	NS
165	KRAS	0.713042	NA	NS
166	PARP1	0.793668	NA	NS
167	PTPN1	0.83254	NA	NS
168	HIF1A	0.851351	NA	NS
169	ITGAV	0.86867	NA	NS
170	AKT2	0.892387	NA	NS
171	RPS6KB1	0.893972	NA	NS
172	PRPF4B	0.908253	NA	NS
173	EPHB6	0.922564	NA	NS
174	TSG101	0.943279	NA	NS
175	AKT1	0.949661	NA	NS
176	MYH9	0.95924	NA	NS
177	SP1	0.981612	NA	NS
178	TNFRSF1A	0.988007	NA	NS
179	ZNF32	0.98321	NA	NS
180	BNIP3	0.975217	NA	NS
181	MAPK8	0.952853	NA	NS
182	MIR30B	0.92441	NA	NS
183	BCL2L15	0.898728	NA	NS
184	EIF2AK3	0.895557	NA	NS
185	MIR200C	0.889775	NA	NS
186	CD63	0.881306	NA	NS
187	TNFRSF10B	0.8388	NA	NS
188	PIK3CB	0.810715	NA	NS
189	TGFB1	0.799856	NA	NS
190	MIR200A	0.743229	NA	NS
191	CEACAM1	0.732562	NA	NS
192	MIR30C1	0.713598	NA	NS
193	PPP2R2D	0.707072	NA	NS
194	PHLDA2	0.681907	NA	NS
195	XIAP	0.680437	NA	NS
196	CD151	0.651304	NA	NS
197	BCAR1	0.638363	NA	NS
198	MIR525	0.636556	NA	NS
199	MTOR	0.621278	NA	NS
200	KDM3A	0.612811	NA	NS
201	MIR204	0.60361	NA	NS
202	CASP10	0.559066	NA	NS
203	CYCS	0.553686	NA	NS
204	FBXW7-AS1	0.486122	NA	NS
205	HAVCR2	0.481132	NA	NS
206	CDKN1B	0.462616	NA	NS
207	CCND1	0.433835	NA	NS
208	TIMP1	0.411802	NA	NS
209	CCR7	0.36871	NA	NS
210	LAMB3	0.363396	NA	NS
211	MDM2	0.352913	NA	NS
212	SHC1	0.350839	NA	NS
213	RHOG	0.331527	NA	NS
214	MTDH	0.33053	NA	NS
215	CEACAM5	0.299637	NA	NS
216	OLFM3	0.26963	NA	NS
217	AFP	0.267089	NA	NS
218	DAPK1	0.240608	NA	NS
219	VEGFA	0.232669	NA	NS
220	SPINK1	0.229546	NA	NS
221	MIR200B	0.225149	NA	NS
222	SLC2A1	0.218852	NA	NS
223	PTHLH	0.218852	NA	NS
224	MIR1827	0.204765	NA	NS
225	CDK11B	0.19438	NA	NS
226	MIR141	0.177382	NA	NS
227	CTNND1	0.163944	NA	NS
228	PIN1	0.160332	NA	NS
229	CEACAM6	0.157663	NA	NS
230	ARHGEF7	0.157369	NA	NS
231	ITGA2	0.15329	NA	NS
232	TNFSF10	0.136189	NA	NS
233	SEMA7A	0.126459	NA	NS
234	SESN2	0.118693	NA	NS
235	MEGF11	0.104714	NA	NS
236	PTK2	0.0988462	NA	NS
237	PLG	0.0977492	NA	NS
238	TP53	0.0968151	NA	NS
239	PPARG	0.0901578	NA	NS
240	CCAR2	0.0796556	NA	NS
241	ADCY10	0.0730056	NA	NS
242	TNFRSF12A	0.0701702	NA	NS
243	PPP2R1A	0.0692442	NA	NS
244	IL1RAP	0.0678741	NA	NS
245	CLDN1	0.057302	NA	NS
246	YWHAZ	0.0565189	NA	NS
247	PDGFB	0.0447259	*	High-in-tumor
248	HK2	0.0428405	*	High-in-tumor
249	HMOX1	0.0420244	*	High-in-tumor
250	NQO1	0.0390802	*	High-in-tumor
251	NAT1	0.0360457	*	High-in-tumor
252	NOX4	0.0321526	*	High-in-tumor
253	MUC1	0.030653	*	High-in-tumor
254	PAK2	0.0278333	*	High-in-tumor
255	APOBEC3G	0.0268523	*	High-in-tumor
256	PTK6	0.0264411	*	High-in-tumor
257	CD24	0.0245934	*	High-in-tumor
258	CCN6	0.0231557	*	High-in-tumor
259	MSLN	0.0192848	*	High-in-tumor
260	GLO1	0.0187762	*	High-in-tumor
261	ITGA3	0.0147634	*	High-in-tumor
262	BMF	0.0142002	*	High-in-tumor
263	SFN	0.0136559	*	High-in-tumor
264	CASP8	0.0136559	*	High-in-tumor
265	MET	0.0135797	*	High-in-tumor
266	BSG	0.0133533	*	High-in-tumor
267	BST2	0.0133533	*	High-in-tumor
268	PRKCI	0.0126224	*	High-in-tumor
269	PIK3R2	0.00915175	**	High-in-tumor
270	CTTN	0.00898834	**	High-in-tumor
271	IFI27	0.00808324	**	High-in-tumor
272	MTA1	0.00671405	**	High-in-tumor
273	ERBB2	0.00628079	**	High-in-tumor
274	SRC	0.00587286	**	High-in-tumor
275	CDK11A	0.00559135	**	High-in-tumor
276	RAC1	0.00542165	**	High-in-tumor
277	NOTCH3	0.00433082	**	High-in-tumor
278	CSNK2A1	0.00430358	**	High-in-tumor
279	MAP2K1	0.00360129	**	High-in-tumor
280	CDKN2A	0.00352125	**	High-in-tumor
281	STK11	0.00322749	**	High-in-tumor
282	ITGB4	0.0020185	**	High-in-tumor
283	CDH1	0.00189935	**	High-in-tumor
284	LTB4R2	0.00165736	**	High-in-tumor
285	SERPINA1	0.0013948	**	High-in-tumor
286	MMP9	0.00135654	**	High-in-tumor
287	GRHL2	0.000508355	***	High-in-tumor
288	ELK1	0.000372996	***	High-in-tumor
289	BCL2L11	0.000361774	***	High-in-tumor
290	CEMIP	0.000335086	***	High-in-tumor
291	NRAS	0.000310248	***	High-in-tumor
292	CASP3	0.00027836	***	High-in-tumor
293	BAK1	0.00022358	***	High-in-tumor
294	LAMC2	0.000169294	***	High-in-tumor
295	DAP3	0.000152496	***	High-in-tumor
296	HRAS	0.000148849	***	High-in-tumor
297	CDCP1	0.000144114	***	High-in-tumor
298	MMP13	0.000125519	***	High-in-tumor
299	PYCARD	7.77231e-05	***	High-in-tumor
300	MYBBP1A	5.63791e-05	***	High-in-tumor
301	CDH3	3.2423e-05	***	High-in-tumor
302	PAK4	2.2161e-05	***	High-in-tumor
303	PLAU	1.72312e-05	***	High-in-tumor
304	HMGA1	8.57247e-06	***	High-in-tumor
305	TUBB3	6.3466e-06	***	High-in-tumor
306	BCL2L1	1.44178e-06	***	High-in-tumor
307	BAD	8.95384e-07	***	High-in-tumor
308	HSP90B1	3.86112e-07	***	High-in-tumor
309	PRDX4	2.75009e-07	***	High-in-tumor
310	FADD	2.31747e-07	***	High-in-tumor
311	CASP6	2.22005e-07	***	High-in-tumor
312	FASN	1.82852e-07	***	High-in-tumor
313	PTRH2	1.29106e-07	***	High-in-tumor
314	PBK	1.26311e-07	***	High-in-tumor
315	RAD9A	8.49572e-08	***	High-in-tumor
316	CHEK2	8.12693e-08	***	High-in-tumor
317	CDKN3	5.62194e-08	***	High-in-tumor
318	BRCA2	2.35387e-08	***	High-in-tumor
319	MNX1	1.06931e-08	***	High-in-tumor
320	E2F1	5.70246e-09	***	High-in-tumor
321	BIRC5	5.56717e-09	***	High-in-tumor
322	ETV4	5.37007e-09	***	High-in-tumor
323	BID	4.93622e-09	***	High-in-tumor
324	CALR	3.23009e-09	***	High-in-tumor
325	TRAF2	3.15229e-09	***	High-in-tumor
326	EZH2	2.18271e-09	***	High-in-tumor
327	SKP2	2.156e-09	***	High-in-tumor
328	BAX	1.36332e-09	***	High-in-tumor
329	BRMS1	1.15907e-09	***	High-in-tumor
330	PLK1	5.71699e-10	***	High-in-tumor
331	MMP11	2.57693e-10	***	High-in-tumor
332	UBE2C	7.88999e-11	***	High-in-tumor
† Two-sided Wilcoxon test was used for comparison
† *P < 0.05, **P < 0.01, ***P < 0.001, NS: no significance
