# Supplementary material for: Multi-cohort validation of Ascore: an anoikis-based prognostic signature for predicting disease progression and immunotherapy response in bladder cancer
Source: Mol Cancer. 2024 Feb 10;23:30. doi: 10.1186/s12943-024-01945-9 (PMC10858533; doi:10.1186/s12943-024-01945-9)
Supplement: Supplementary file 14 — Additional file 14: Table S2. Clinical characteristics and Ascore groups of patients in Gulou-Cohort1. [file 12943_2024_1945_MOESM14_ESM.xlsx]

## Sheet: Supplementary Table2
Table S2. Clinical characteristics and Ascore groups of patients in Gulou-Cohort1.
Patient No.	Age	Gender	Stage	T stage	Lymph node metastasis	OS	OS.time (month)	ECOG score	CTC counts	Ascore group	Ascore
Cohort1-1	73	1	III	T3a	N0	0	12.8	0	5	Ascore High	0.856893
Cohort1-2	78	0	III	T3b	N1	1	47.6	1	12	Ascore High	0.81018
Cohort1-3	78	1	III	T3a	N0	0	59.3	0	7	Ascore High	1.17288
Cohort1-4	79	1	II	T2b	N0	0	3.9	0	9	Ascore High	1.70997
Cohort1-5	56	0	II	T2b	N0	0	56.7	0	5	Ascore High	0.838619
Cohort1-6	78	1	III	T3b	N1	0	23.4	0	33	Ascore High	0.54331
Cohort1-7	65	1	III	T3a	N0	0	33.3	0	23	Ascore High	0.801018
Cohort1-8	81	1	III	T3b	N1	0	17.5	1	5	Ascore High	1.17476
Cohort1-9	76	0	II	T2a	N0	0	6.7	0	5	Ascore High	1.36223
Cohort1-10	72	1	III	T3a	N1	1	55.2	0	14	Ascore High	1.69206
Cohort1-11	80	0	III	T2b	N1	1	13	1	5	Ascore High	0.868486
Cohort1-12	78	1	II	T2b	N0	0	17.9	0	5	Ascore High	0.71852
Cohort1-13	67	1	II	T2b	N0	0	23.6	0	5	Ascore High	1.07919
Cohort1-14	78	1	III	T3b	N0	0	19.3	1	10	Ascore High	0.759514
Cohort1-15	77	1	II	T2b	N0	0	36.5	0	5	Ascore High	0.992415
Cohort1-16	56	1	II	T2b	N0	0	35.7	0	5	Ascore High	2.61136
Cohort1-17	73	0	III	T3b	N1	1	8.9	1	20	Ascore High	2.47751
Cohort1-18	63	1	II	T2b	N0	0	28.5	0	13	Ascore High	2.39707
Cohort1-19	77	0	III	T3b	N1	1	39.4	0	30	Ascore High	2.69221
Cohort1-20	78	1	II	T2b	N0	0	45.8	0	5	Ascore High	0.892146
Cohort1-21	77	1	III	T3b	N0	0	55.4	0	5	Ascore High	0.611853
Cohort1-22	79	1	III	T3b	N1	1	47.3	0	7	Ascore High	1.97775
Cohort1-23	81	0	II	T2a	N0	0	2.8	1	9	Ascore High	1.5581
Cohort1-24	61	0	III	T3b	N0	0	4.6	0	14	Ascore High	0.550834
Cohort1-25	71	1	III	T3b	N0	0	7.1	1	22	Ascore High	1.7334
Cohort1-26	54	0	II	T2a	N0	0	18.3	0	5	Ascore High	1.07825
Cohort1-27	81	1	III	T3a	N0	0	43.1	0	5	Ascore High	1.69637
Cohort1-28	62	1	III	T2b	N1	1	37.6	1	20	Ascore High	2.68168
Cohort1-29	79	0	III	T3a	N0	0	36.7	1	5	Ascore High	0.657193
Cohort1-30	68	0	II	T2a	N0	0	42.9	0	5	Ascore High	1.60167
Cohort1-31	83	1	III	T3b	N0	0	22.7	0	5	Ascore High	0.601076
Cohort1-32	77	1	III	T3b	N0	0	15.6	0	11	Ascore Low	-1.62267
Cohort1-33	78	1	II	T2a	N0	0	32.8	0	15	Ascore Low	-0.21678
Cohort1-34	72	1	II	T2a	N0	0	57.6	0	5	Ascore Low	0.0997293
Cohort1-35	67	0	II	T2b	N0	0	39.3	1	5	Ascore Low	-0.906544
Cohort1-36	71	1	III	T3b	N0	0	23.9	0	5	Ascore Low	-0.6524
Cohort1-37	57	0	II	T2a	N0	0	53.7	0	5	Ascore Low	-0.557345
Cohort1-38	61	1	II	T2a	N0	0	36.4	0	12	Ascore Low	-0.820583
Cohort1-39	64	0	II	T2a	N0	1	17.6	1	10	Ascore Low	0.23127
Cohort1-40	71	1	II	T2a	N0	0	33.7	0	5	Ascore Low	-0.908205
Cohort1-41	64	1	II	T2b	N0	0	18.9	0	5	Ascore Low	-0.275176
Cohort1-42	81	1	II	T2a	N0	0	45.7	0	5	Ascore Low	0.212673
Cohort1-43	62	0	II	T2b	N0	0	17.3	1	10	Ascore Low	0.115647
Cohort1-44	57	0	II	T2b	N0	0	22.4	0	8	Ascore Low	0.274241
Cohort1-45	67	1	II	T2b	N0	0	17.9	0	5	Ascore Low	0.193725
Cohort1-46	78	0	II	T2b	N0	0	55.4	0	5	Ascore Low	-0.34963
Cohort1-47	68	0	II	T2a	N0	0	32.1	0	5	Ascore Low	0.480302
Cohort1-48	58	1	III	T3b	N1	0	43.9	1	29	Ascore Low	0.424582
Cohort1-49	78	0	II	T2a	N0	0	57.3	0	5	Ascore Low	-1.01494
Cohort1-50	69	0	III	T3b	N0	0	38.9	0	13	Ascore Low	0.213159
Cohort1-51	67	1	II	T2b	N0	0	44.1	0	5	Ascore Low	-1.15369
Cohort1-52	64	1	III	T3b	N0	0	45.3	0	5	Ascore Low	0.197134
Cohort1-53	74	0	II	T2a	N0	0	47.3	0	13	Ascore Low	0.498622
Cohort1-54	64	1	III	T3b	N0	1	52.9	0	28	Ascore Low	0.243659
Cohort1-55	61	1	III	T3b	N0	0	7.8	0	29	Ascore Low	-0.499904
Cohort1-56	64	0	II	T2a	N0	0	24.5	1	22	Ascore Low	-0.58002
Cohort1-57	76	1	II	T2b	N0	0	17.1	0	21	Ascore Low	-1.21018
Cohort1-58	63	0	II	T2b	N0	0	1.7	0	20	Ascore Low	-0.504348
Cohort1-59	74	1	III	T3b	N0	0	55.3	1	19	Ascore Low	0.020954
Cohort1-60	64	1	III	T2b	N1	0	57.9	0	11	Ascore Low	-0.459319
Cohort1-61	51	0	II	T2b	N0	0	43.1	0	10	Ascore Low	-0.647547
Cohort1-62	66	0	II	T2a	N0	0	19.7	0	10	Ascore Low	-0.747252
