# Supplementary material for: Multi-cohort validation of Ascore: an anoikis-based prognostic signature for predicting disease progression and immunotherapy response in bladder cancer
Source: Mol Cancer. 2024 Feb 10;23:30. doi: 10.1186/s12943-024-01945-9 (PMC10858533; doi:10.1186/s12943-024-01945-9)
Supplement: Supplementary file 15 — Additional file 15: Table S3. Immunotherapy response and Ascore groups of patients in Gulou-Cohort2. [file 12943_2024_1945_MOESM15_ESM.xlsx]

## Sheet: Supplementary Table 3
Table S3. Immunotherapy response and Ascore groups of patients in Cohort 2.
Bastic Information			Overall Survival		anti-PD-1 response		H-score value				PD-L1.IC	Ascore
Patient No.	Age	Gender	OS	OS.time (month)	Response	Binary response	CERCAM	EMP1	GNLY	PTPRR		Ascore	group
Cohort2-1	60	0	1	23.8	SD	No	160	160	20	100	IC3	57.06	Ascore-High
Cohort2-2	71	1	0	26.6333	CR	Yes	10	50	30	30	IC3	3.2	Ascore-Low
Cohort2-3	74	1	0	25.8667	PR	Yes	60	40	40	70	IC2	0.92	Ascore-Low
Cohort2-4	66	1	0	24.2667	PR	Yes	10	50	60	30	IC2	-4.57	Ascore-Low
Cohort2-5	63	1	0	22.2	CR	Yes	10	60	30	30	IC3	6.11	Ascore-Low
Cohort2-6	71	1	0	20.3333	CR	Yes	60	40	40	120	IC3	-8.68	Ascore-Low
Cohort2-7	56	1	1	15.1	PD	No	120	180	60	70	IC3	49.56	Ascore-High
Cohort2-8	60	0	0	14.9333	CR	Yes	120	120	60	120	IC3	22.5	Ascore-High
Cohort2-9	53	1	0	13.9	CR	Yes	20	60	70	80	IC1	-11.67	Ascore-Low
Cohort2-10	44	0	0	13.0333	PR	Yes	10	30	30	60	IC1	-8.38	Ascore-Low
Cohort2-11	64	1	0	13.4333	PD	No	70	180	40	120	IC3	34.24	Ascore-High
Cohort2-12	52	1	0	19.5	CR	Yes	60	140	30	60	IC2	5	Ascore-Low
Cohort2-13	64	1	0	39.7667	SD	No	160	50	5	30	IC3	42.375	Ascore-High
Cohort2-14	47	1	0	42.9	CR	Yes	50	60	20	140	IC0	-3.7	Ascore-Low
Cohort2-15	53	1	0	40.8667	CR	Yes	30	70	30	120	IC3	-3.9	Ascore-Low
Cohort2-16	64	1	0	41.0333	CR	Yes	100	150	40	120	IC1	32.05	Ascore-High
Cohort2-17	56	0	0	40.8	PR	Yes	40	30	40	60	IC0	-4.43	Ascore-Low
Cohort2-18	65	1	1	18.6333	PD	No	160	100	30	20	IC1	52.37	Ascore-High
Cohort2-19	66	1	1	30.7667	SD	Yes	40	70	20	30	IC3	18.15	Ascore-Low
Cohort2-20	52	1	0	39.4333	PD	No	140	160	70	80	IC3	43.59	Ascore-High
Cohort2-21	75	1	0	39.2333	PR	Yes	20	80	5	10	IC0	24.425	Ascore-High
Cohort2-22	77	1	0	38.3	CR	Yes	5	50	15	80	IC1	-3.605	Ascore-Low
Cohort2-23	69	1	0	37.2333	PR	Yes	160	75	40	80	IC1	30.985	Ascore-High
Cohort2-24	63	1	0	37	PR	No	160	50	5	30	IC1	42.375	Ascore-High
Cohort2-25	62	1	1	16.7333	SD	No	60	160	50	80	IC3	31.33	Ascore-High
Cohort2-26	75	1	0	35.2333	PD	No	160	70	0	40	IC1	47.57	Ascore-High
Cohort2-27	56	1	0	32.4	PR	Yes	40	40	5	20	IC2	15.225	Ascore-Low
Cohort2-28	47	1	1	12.2333	PD	No	30	100	40	20	IC3	21.44	Ascore-High
Cohort2-29	71	0	0	26.8667	CR	Yes	100	90	180	80	IC3	-13.99	Ascore-Low
Cohort2-30	58	1	0	21.2333	PR	Yes	30	0	5	80	IC0	-10.115	Ascore-Low
Cohort2-31	66	1	0	26.0333	CR	Yes	20	50	20	60	IC3	2.21	Ascore-Low
Cohort2-32	79	1	1	15.4333	SD	No	90	180	10	60	IC3	57.89	Ascore-High
Cohort2-33	75	1	1	19.9333	CR	Yes	80	180	40	60	IC2	47.94	Ascore-High
Cohort2-34	67	0	0	25.1	PD	No	100	140	30	180	IC2	20.21	Ascore-Low
Cohort2-35	53	0	0	10.9	PD	No	160	180	40	70	IC3	63.46	Ascore-High
Cohort2-36	67	1	0	12.1667	PD	No	160	110	80	100	IC3	26.97	Ascore-High
Cohort2-37	64	1	1	37.5	PR	Yes	160	60	60	90	IC0	19.52	Ascore-Low
Cohort2-38	50	1	1	28.1333	SD	No	30	150	40	80	IC2	24.47	Ascore-High
Cohort2-39	69	1	0	20.7	SD	No	160	60	70	110	IC3	13.09	Ascore-Low
Cohort2-40	53	0	0	10.3667	PD	No	90	50	10	20	IC0	27.74	Ascore-High
