# Supplementary material for: Multi-cohort validation of Ascore: an anoikis-based prognostic signature for predicting disease progression and immunotherapy response in bladder cancer
Source: Mol Cancer. 2024 Feb 10;23:30. doi: 10.1186/s12943-024-01945-9 (PMC10858533; doi:10.1186/s12943-024-01945-9)
Supplement: Supplementary file 16 — Additional file 16: Table S4. Summary of studies exploring the link between anoikis and immunotherapy in cancer. [file 12943_2024_1945_MOESM16_ESM.xlsx]

## Sheet: Sheet1
Table S4. Summary of Studies Exploring the Link Between Anoikis and Immunotherapy in Cancer
Article	PMID	Cancer Type	Signature Gene Number	Gene Name	ICB Cohort Validation
Identification of prognostic value of anoikis-related gene score model combined with tumor microenvironment score models in esophageal squamous cell carcinoma	38087999	esophageal squamous cell carcinoma	3	PBK,BRCA2,and TNFSF10	No
An anoikis-related lncRNA signature is a useful tool for predicting the prognosis of patients with lung adenocarcinoma	38053861	Lung adenocarcinoma	9	AC012186.2, GASAL1, AC073316.3, AC068228.1, AL513550.1, AC026369.3, FRMD6-AS1, GCC2-AS1, and AC245297.3	No
Anoikis patterns via machine learning strategy and experimental verification exhibit distinct prognostic and immune landscapes in melanoma	37989822	Malignant melanoma	10	TSG101, NQO1, NOTCH3, EGFR, DAPK2, CEBPB, BNIP3, ANXA5, PIK3R2, and SOD2	No
Single-cell and bulk RNA sequencing reveals Anoikis related genes to guide prognosis and immunotherapy in osteosarcoma	37980450	osteosarcoma	3	ZNF583, CGNL1, CXCL13	No
TJP3 promotes T cell immunity escape and chemoresistance in breast cancer: a comprehensive analysis of anoikis-based prognosis prediction and drug sensitivity stratification	37950731	breast cancer	-	-	No
A promising anoikis-related prognostic signature predicts prognosis of skin cutaneous melanoma	37930439	cutaneous melanoma	9	NCCRP1, RHCG, PLA2G2D, COL22A1, EGFR, FAM184A, CA8, NAA11, and CEACAM6	Yes
Identification of anoikis-related subtypes and immune landscape in kidney renal clear cell carcinoma	37872217	Clear cell renal cell carcinoma (ccRCC)	4	ITGA6, AR, PLK1, and IRF6	No
Development of a prognostic model based on anoikis-related genes for predicting clinical prognosis and immunotherapy of hepatocellular carcinoma	37787988	hepatocellular carcinoma	3	PDK4, STK11, and TFDP1	No
Identification and validation of a novel anoikis-related long non-coding RNA signature for pancreatic adenocarcinoma to predict the prognosis and immune response	37620430	pancreatic adenocarcinoma	7	AC002401.4,AC005332.6,AC011899.2,AC069360.1,FOXD3-AS1,LINC00519 and LINC02245	No
Comprehensive analysis of anoikis-related genes in prognosis and immune infiltration of gastric cancer based on bulk and single-cell RNA sequencing data	37474682	Gastric cancer	7	EGF,ERBB2,NOX4 ,PLG ,CCDC178, ITGA8 and OLFM3	No
Clinical value of anoikis-related genes and molecular subtypes identification in bladder urothelial carcinoma and in vitro validation	37275895	bladder urothelial carcinoma	9	CALR, CASP6, CCDC80, CSPG4, FASN, HMGA1, ITGA3, RAC3 and RAD9A	No
Identification and validation of an anoikis-related lncRNA signature to predict prognosis and immune landscape in osteosarcoma	37035149	osteosarcoma	4	AC079612.1, MEF2C-AS1, SNHG6, and TBX2-AS1	No
Anoikis-related long non-coding RNA signatures to predict prognosis and small molecular drug response in cervical cancer	37021052	cervical cancer	7	AC092614.1, AL158071.3, AC016394.2, LINC02749, MIR100HG, AC079313.1, and ATP2A1-AS1.	No
Identification of anoikis-related molecular patterns to define tumor microenvironment and predict immunotherapy response and prognosis in soft-tissue sarcoma	36937870	soft-tissue sarcoma	34	AKT1,ANKRD13C,BCL2,BMF,BRMS1,CAV1,CEACAM5,CEACAM6,CHEK2,CRYBA1,DAPK2,E2F1,IKBKG,ITGA5,ITGB1,MAP3K7,MCL1,MTOR,MYBBP1A,NOTCH1,NTRK2,PDK4,PIK3CA,PIK3R3,PTK2,PTRH2,SIK1,SNAI2,SRC,STK11,TFDP1,TLE1,TSC2,and ZNF304	No
A novel risk model based on anoikis: Predicting prognosis and immune infiltration in cutaneous melanoma	36726781	cutaneous melanoma	4	SNAI2, TFDP1, IKBKG, and MCL1	No
A novel anoikis-related risk model predicts prognosis in patients with colorectal cancer and responses to different immunotherapy strategies	37318595	Colorectal cancer	3	DLG1, AKT3, and LPAR1	No
A novel anoikis-related prognostic signature associated with prognosis and immune infiltration landscape in clear cell renal cell carcinoma	36338978	Clear cell renal cell carcinoma (ccRCC)	5	CHEK2, PDK4, ZNF304, SNAI2,and SRC	No
Identification and validation of an anoikis-associated gene signature to predict clinical character, stemness, IDH mutation, and immune filtration in glioblastoma	36091049	glioblastoma	9	AKAP6,DAB2,NDN,LSAMP,CHN1,GPRASP1,NNAT,PPIC,and CAPG	Yes
